# Supplementary material for: New records of Sylvicola (Diptera: Anisopodidae) from Romania
Source: Biodivers Data J. 2016 Feb 8;(4):e7861. doi: 10.3897/BDJ.4.e7861 (PMC4759406; doi:10.3897/BDJ.4.e7861)
Supplement: XML Treatment for Sylvicola (Sylvicola) fenestralis [file BDJ.4.e7861-treatment4.xml]

<!DOCTYPE tp:taxon-treatment
  PUBLIC "-//TaxonX//DTD Taxonomic Treatment Publishing DTD v0 20100105//EN" "tax-treatment-NSO.dtd">
<tp:taxon-treatment xmlns:tp="http://www.plazi.org/taxpub"><tp:treatment-meta><mixed-citation publication-type="journal"><person-group><name><surname>Kolcsár</surname><given-names>Levente-Péter</given-names></name><name><surname>Dvořák</surname><given-names>Libor</given-names></name><name><surname>Beuk</surname><given-names>Paul LT</given-names></name></person-group><article-title>New records of <italic><tp:taxon-name><tp:taxon-name-part taxon-name-part-type="genus">Sylvicola</tp:taxon-name-part></tp:taxon-name></italic> (<tp:taxon-name><tp:taxon-name-part taxon-name-part-type="order">Diptera</tp:taxon-name-part></tp:taxon-name>: <tp:taxon-name><tp:taxon-name-part taxon-name-part-type="family">Anisopodidae</tp:taxon-name-part></tp:taxon-name>) from Romania</article-title><source>Biodivers Data J</source><day>08</day><month>2</month><year>2016</year><volume>2016</volume><issue>4</issue><pub-id pub-id-type="doi">10.3897/BDJ.4.e7861</pub-id></mixed-citation></tp:treatment-meta><tp:nomenclature><tp:taxon-name><tp:taxon-name-part taxon-name-part-type="genus">Sylvicola</tp:taxon-name-part> (<tp:taxon-name-part taxon-name-part-type="subgenus">Sylvicola</tp:taxon-name-part>) <tp:taxon-name-part taxon-name-part-type="species">fenestralis</tp:taxon-name-part></tp:taxon-name><tp:taxon-authority>(Scopoli, 1763)</tp:taxon-authority></tp:nomenclature><tp:treatment-sec sec-type="Distribution"><title>Distribution</title><p>Species distributed in almost all of European countries, but it is rarely collected. There is only a single literature record from the Maramures region (Fig. <xref ref-type="fig" rid="F2699017">4</xref>) (<xref ref-type="bibr" rid="B1603157">Pârvu 2003</xref>), which probably also refer to <italic><tp:taxon-name><tp:taxon-name-part taxon-name-part-type="genus">S.</tp:taxon-name-part> <tp:taxon-name-part taxon-name-part-type="species">cinctus</tp:taxon-name-part></tp:taxon-name></italic>. This record waiting for confirmation.</p></tp:treatment-sec><tp:treatment-sec><!--Section generated to contain objects referenced in tp:taxon-treatment.--><fig id="F2699017" position="float" orientation="portrait"><label>Figure 4.</label><caption><p>Collecting site of <italic><tp:taxon-name><tp:taxon-name-part taxon-name-part-type="genus">Sylvicola</tp:taxon-name-part> <tp:taxon-name-part taxon-name-part-type="species">fenestralis</tp:taxon-name-part></tp:taxon-name></italic> in Romania based on literature (black dot).</p></caption><graphic xmlns:xlink="http://www.w3.org/1999/xlink" xlink:href="biodiversity_data_journal-4-e7861-g004.jpg" position="float" id="oo_76078.jpg" orientation="portrait" xlink:type="simple"/></fig></tp:treatment-sec><ref-list><ref id="B1603157"><element-citation xmlns:xlink="http://www.w3.org/1999/xlink" publication-type="article" xlink:type="simple"><person-group person-group-type="author"><name name-style="western"><surname>Pârvu</surname><given-names>Corneliu</given-names></name></person-group><year>2003</year><article-title>Faunistic materials (<tp:taxon-name><tp:taxon-name-part taxon-name-part-type="class">Insecta</tp:taxon-name-part></tp:taxon-name>: <tp:taxon-name><tp:taxon-name-part taxon-name-part-type="order">Diptera</tp:taxon-name-part></tp:taxon-name>) for the knowledge of the biodiversity of Maramureş Depression, Romania</article-title><source>Travaux du Muséum National d'Histoire Naturelle “Grigore Antipa”</source><volume>45</volume><fpage>227</fpage><lpage>277</lpage></element-citation></ref></ref-list></tp:taxon-treatment>
